# Supplementary material for: Hypomethylating Agents and Venetoclax Based Triplets Targeting FLT3, IDH and KMT2A in Acute Myeloid Leukemia: Current Studies and Challenges of a Tailored Approach
Source: Cancers (Basel). 2026 Feb 13;18(4):615. doi: 10.3390/cancers18040615 (PMC12939284; doi:10.3390/cancers18040615)
Supplement: Supplementary file 1 [file cancers-18-00615-s001.zip]

Archive with 1 entries (1 files):
- cancers-4104183-supplementary.pdf
